# Supplementary material for: Chronic hypoxia has differential effects on constitutive and antigen-stimulated immune function in Atlantic salmon (Salmo salar)
Source: Front Immunol. 2025 Feb 19;16:1545754. doi: 10.3389/fimmu.2025.1545754 (PMC11880259; doi:10.3389/fimmu.2025.1545754)
Supplement: Supplementary file 1 [file Table1.xlsx]

## Sheet: Table S1
Table S1. Results of the ANOVA analyses used to examine the effects of normoxia- vs. hypoxia-acclimation on humoral innate immune parameters (respiratory burst, lyzozyme and alternate complement activity), blood cell counts (lymphocytes, monocytes, immature erythrocytes, erythrocytes), and serum IgM titers in Atlantic salmon. The first two sets of parameters were measured prior to PBS or formalin…
	Factor	Df	Sum Sq	Mean Sq	F value	p-value
Humoral innate immune parameters
Burst	Oxygen treatment	1	208460	208460	1.969	0.1684
	Injection	2	102250	51125	0.483	0.6206
	Oxygen:Injection	2	1308693	654346	6.182	0.0047
	Residuals	39	4127989	105846
Lysozyme	Oxygen treatment	1	19.42	19.42	4.577	0.0409
	Injection	2	8.363	4.181	0.9855	0.3854
	Oxygen:Injection	2	26.38	13.19	3.109	0.0598
	Residuals	29	123	4.243
Alt. complement activity	Oxygen treatment	1	6.37e-07	6.37e-07	1.976	0.1686
	Injection	2	1.638e-07	8.189e-08	0.2541	0.777
	Oxygen:Injection	2	1.746e-06	8.731e-07	2.709	0.0806
	Residuals	35	1.128e-05	3.223e-07
Blood cells counts
Lymphocytes	Oxygen treatment	1	1.052	1.052	2.173	0.1483
	Injection	2	49.7	24.85	51.35	<0.0001
	Oxygen:Injection	2	4.572	2.286	4.724	0.0144
	Residuals	40	19.36	0.4839
Monocytes	Oxygen treatment	1	0.00552	0.00552	0.858	0.3606
	Injection	2	0.0127	0.00635	0.988	0.3825
	Oxygen:Injection	2	0.0839	0.04195	6.528	0.0039
	Residuals	35	0.22493	0.00643
Immature erythrocytes	Oxygen treatment	1	0.009578	0.009578	0.76	0.3885
	Injection	2	0.1851	0.09256	7.344	0.0019
	Oxygen:Injection	2	0.05152	0.02576	2.044	0.1428
	Residuals	40	0.5041	0.0126
Erythrocytes	Oxygen treatment	1	0.8164	0.8164	1.416	0.2411
	Injection	2	43.09	21.55	37.36	<0.0001
	Oxygen:Injection	2	4.645	2.323	4.028	0.0255
	Residuals	40	23.07	0.5767
Serum IgM
IgM	Oxygen treatment	1	46.01	46.01	0.7183	0.4022
	Injection	2	164.9	82.45	1.287	0.2882
	Oxygen:Injection	2	171.8	85.91	1.341	0.274
	Residuals	37	2370	64.06

## Sheet: Table S2 
Table S2. Results of the ANOVA analyses used to examine the effects of normoxia- vs. hypoxia-acclimation on the relative expression (RQ) of immune-related genes in the head kidney of Atlantic salmon at 6 and 24 hours post-injection with PBS or formalin-killed Aeromonas salmonicida. Significant (P < 0.05) differences are highlighted in bold.
	Factor	Df	Sum Sq	Mean Sq	F value	p-value
campb	Oxygen treatment	1	0.0794	0.0794	3.974	0.051913
	Injection	1	2.0779	2.0779	104.002	<0.0001
	Sampling	1	0.2677	0.2677	13.397	0.000627
	Treatment:Injection	1	0.058	0.058	2.903	0.09488
	Treatment:Sampling	1	0.0124	0.0124	0.62	0.434821
	Injection:Sampling	1	0.0327	0.0327	1.636	0.20708
	Treatment:Injection:Sampling	1	0.0187	0.0187	0.937	0.33778
	Residuals	48	0.959	0.02
ccl19b	Oxygen treatment	1	0.0586	0.0586	2.165	0.147712
	Injection	1	1.4876	1.4876	54.995	<0.0001
	Sampling	1	0.4605	0.4605	17.023	0.000146
	Treatment:Injection	1	0.0002	0.0002	0.008	0.930716
	Treatment:Sampling	1	0.1343	0.1343	4.964	0.030603
	Injection:Sampling	1	0.9392	0.9392	34.72	<0.0001
	Treatment:Injection:Sampling	1	0.0081	0.0081	0.301	0.585891
	Residuals	48	1.2984	0.027
cox2	Oxygen treatment	1	0.69	0.69	1.148	0.2892
	Injection	1	306.37	306.37	509.637	<0.0001
	Sampling	1	1.98	1.98	3.298	0.0755
	Treatment:Injection	1	15.81	15.81	26.303	<0.0001
	Treatment:Sampling	1	0.02	0.02	0.035	0.852
	Injection:Sampling	1	1.34	1.34	2.222	0.1425
	Treatment:Injection:Sampling	1	0.32	0.32	0.539	0.4665
	Residuals	49	29.46	0.6
hampa	Oxygen treatment	1	0.0005	0.0005	0.017	0.897
	Injection	1	0.5287	0.5287	19.552	<0.0001
	Sampling	1	1.7622	1.7622	65.174	<0.0001
	Treatment:Injection	1	0.004	0.004	0.148	0.702
	Treatment:Sampling	1	0.0457	0.0457	1.692	0.199
	Injection:Sampling	1	0.0752	0.0752	2.779	0.102
	Treatment:Injection:Sampling	1	0.0102	0.0102	0.378	0.542
	Residuals	49	1.3249	0.027
il1b	Oxygen treatment	1	0.05	0.05	0.079	0.779
	Injection	1	174.16	174.16	273.223	<0.0001
	Sampling	1	0.22	0.22	0.353	0.555
	Treatment:Injection	1	15.87	15.87	24.901	<0.0001
	Treatment:Sampling	1	0.48	0.48	0.759	0.388
	Injection:Sampling	1	3.31	3.31	5.191	0.027
	Treatment:Injection:Sampling	1	0.09	0.09	0.14	0.71
	Residuals	50	31.87	0.64
il8a	Oxygen treatment	1	1.88	1.88	4.28	0.0439
	Injection	1	155.21	155.21	352.532	<0.0001
	Sampling	1	23.26	23.26	52.819	<0.0001
	Treatment:Injection	1	2.24	2.24	5.084	0.0287
	Treatment:Sampling	1	0.16	0.16	0.353	0.5551
	Injection:Sampling	1	10.44	10.44	23.711	<0.0001
	Treatment:Injection:Sampling	1	0.37	0.37	0.844	0.3628
	Residuals	49	21.57	0.44
stlr5	Oxygen treatment	1	1.91	1.91	2.201	0.14435
	Injection	1	166.51	166.51	191.387	<0.0001
	Sampling	1	24.55	24.55	28.216	<0.0001
	Treatment:Injection	1	4.57	4.57	5.249	0.026304								.
	Treatment:Sampling	1	0.29	0.29	0.329	0.568662
	Injection:Sampling	1	11.55	11.55	13.281	0.000647
	Treatment:Injection:Sampling	1	0.92	0.92	1.057	0.308981
	Residuals	49	42.63	0.87
		chi-square	df	p-value
saa5	Oxygen treatment	2.661	1	0.617
	Injection	0.25	1	<0.0001
	Sampling	32.126	1	0.1028
	Treatment:Injection	35.163	3	<0.0001
	Treatment:Sampling	2.925	3	0.4033
	Injection:Sampling	38.929	3	<0.0001
	Treatment:Injection:Sampling	42.479	7	<0.0001
