# Supplementary material for: Chronic hypoxia has differential effects on constitutive and antigen-stimulated immune function in Atlantic salmon (Salmo salar)
Source: Front Immunol. 2025 Feb 19;16:1545754. doi: 10.3389/fimmu.2025.1545754 (PMC11880259; doi:10.3389/fimmu.2025.1545754)
Supplement: Supplementary file 2 [file Table2.xlsx]

## Sheet: Innate immunity
Sampling	Treatment	Injection	RAL (OD)	HA-AP (1/s)	Lysozyme (ng.ml-1)
Basal	Hypoxia	No	593.766	0.00153614	6.86983
Basal	Hypoxia	No	366.736	0.000266316	1.19805
Basal	Hypoxia	No	269.915	0.00107939	5.6146
Basal	Hypoxia	No	272.48	0.00299372	7.24175
Basal	Hypoxia	No	900.602	0.0002837	0.361227
Basal	Hypoxia	No	895.675	0.00203604	1.98838
Basal	Hypoxia	No	696.946	0.00275154	7.4742
Basal	Hypoxia	No	1123.25	0.00315812	1.94189
Basal	Normoxia	No	80.323	0.00284301	ND
Basal	Normoxia	No	238.731	0.00283521	1.10507
Basal	Normoxia	No	420.456	0.00300624	ND
Basal	Normoxia	No	171.522	0.00249961	ND
Basal	Normoxia	No	432.057	0.00342561	1.24454
Basal	Normoxia	No	331.024	0.00247017	0.314737
Basal	Normoxia	No	275.331	0.0034984	0.779637
Basal	Normoxia	No	466.785	0.0024125	1.01209
24 hpi	Hypoxia	PBS	333.86	0.00174111	2.91818
24 hpi	Hypoxia	PBS	491.761	0.0031538	3.05765
24 hpi	Hypoxia	PBS	99.1877	0.00273972	4.2199
24 hpi	Hypoxia	PBS	170.015	0.00214909	5.1497
24 hpi	Hypoxia	PBS	946.737	0.00218335	4.96374
24 hpi	Hypoxia	PBS	247.286	0.00234719	3.39111
24 hpi	Hypoxia	PBS	645.7	0.00313385	4.45235
24 hpi	Hypoxia	Asal	488.924	0.00318874	ND
24 hpi	Hypoxia	Asal	512.889	0.00447444	2.31381
24 hpi	Hypoxia	Asal	204.086	0.0021327	3.24361
24 hpi	Hypoxia	Asal	236.546	0.0023868	6.82334
24 hpi	Hypoxia	Asal	308.868	0.00276703	3.01116
24 hpi	Hypoxia	Asal	ND	0.00307831	1.01209
24 hpi	Hypoxia	Asal	245.804	0.00298234	3.00848
24 hpi	Normoxia	PBS	634.538	0.00328253	ND
24 hpi	Normoxia	PBS	1062.45	0.00291264	1.47699
24 hpi	Normoxia	PBS	319.251	0.00277639	ND
24 hpi	Normoxia	PBS	519.581	0.00215653	ND
24 hpi	Normoxia	PBS	1318.86	0.00375577	1.207
24 hpi	Normoxia	PBS	1084.12	0.0014472	2.42736
24 hpi	Normoxia	PBS	382.692	0.00256125	13.3333
24 hpi	Normoxia	PBS	679.326	0.00279488	ND
24 hpi	Normoxia	Asal	377.245	0.00259695	7.6884
24 hpi	Normoxia	Asal	258.833	0.00268708	ND
24 hpi	Normoxia	Asal	240.184	0.0018468	2.71792
24 hpi	Normoxia	Asal	1501.05	0.00288912	6.48722
24 hpi	Normoxia	Asal	1369.99	0.00241844	1.57369
24 hpi	Normoxia	Asal	545.629	0.00203033	4.6129
24 hpi	Normoxia	Asal	663.05	0.00288013	0.0596562
24 hpi	Normoxia	Asal	1049.27	ND	1.24653

## Sheet: Cellular blood counting
Sampling	Treatment	Injection	Lymphocytes	Monocytes	Immature RBCs	Mature RBCs	Total	Lymphocytes (%)	Monocytes (%)	Immature RBCs (%)	Mature RBCs (%)
Basal	Hypoxia	No	1510	216	496	47778	50000	3.02	0.432	0.992	95.556
Basal	Hypoxia	No	2058	78	372	47492	50000	4.116	0.156	0.744	94.984
Basal	Hypoxia	No	1418	71	454	48057	50000	2.836	0.142	0.908	96.114
Basal	Hypoxia	No	2244	93	475	47188	50000	4.488	0.186	0.95	94.376
Basal	Hypoxia	No	2173	205	503	47119	50000	4.346	0.41	1.006	94.238
Basal	Hypoxia	No	2321	171	467	47041	50000	4.642	0.342	0.934	94.082
Basal	Hypoxia	No	1743	113	606	47538	50000	3.486	0.226	1.212	95.076
Basal	Hypoxia	No	1804	205	423	47568	50000	3.608	0.41	0.846	95.136
Basal	Normoxia	No	968	48	457	48527	50000	1.936	0.096	0.914	97.054
Basal	Normoxia	No	1442	78	528	47952	50000	2.884	0.156	1.056	95.904
Basal	Normoxia	No	2453	139	433	46975	50000	4.906	0.278	0.866	93.95
Basal	Normoxia	No	957	55	536	48452	50000	1.914	0.11	1.072	96.904
Basal	Normoxia	No	2374	111	540	46975	50000	4.748	0.222	1.08	93.95
Basal	Normoxia	No	1712	87	559	47642	50000	3.424	0.174	1.118	95.284
Basal	Normoxia	No	1719	82	490	47709	50000	3.438	0.164	0.98	95.418
Basal	Normoxia	No	1325	129	509	48037	50000	2.65	0.258	1.018	96.074
24 hpi	Hypoxia	PBS	547	75	524	48854	50000	1.094	0.15	1.048	97.708
24 hpi	Hypoxia	PBS	455	82	510	48953	50000	0.91	0.164	1.02	97.906
24 hpi	Hypoxia	PBS	380	68	595	48957	50000	0.76	0.136	1.19	97.914
24 hpi	Hypoxia	PBS	780	79	623	48518	50000	1.56	0.158	1.246	97.036
24 hpi	Hypoxia	PBS	667	110	556	48667	50000	1.334	0.22	1.112	97.334
24 hpi	Hypoxia	PBS	463	51	638	48848	50000	0.926	0.102	1.276	97.696
24 hpi	Hypoxia	PBS	551	109	614	48726	50000	1.102	0.218	1.228	97.452
24 hpi	Hypoxia	Asal	341	97	586	48976	50000	0.682	0.194	1.172	97.952
24 hpi	Hypoxia	Asal	229	81	572	49118	50000	0.458	0.162	1.144	98.236
24 hpi	Hypoxia	Asal	269	47	597	49087	50000	0.538	0.094	1.194	98.174
24 hpi	Hypoxia	Asal	360	80	515	49045	50000	0.72	0.16	1.03	98.09
24 hpi	Hypoxia	Asal	432	79	520	48969	50000	0.864	0.158	1.04	97.938
24 hpi	Hypoxia	Asal	864	550	573	48013	50000	1.728	1.1	1.146	96.026
24 hpi	Hypoxia	Asal	522	104	620	48754	50000	1.044	0.208	1.24	97.508
24 hpi	Normoxia	PBS	401	180	671	48748	50000	0.802	0.36	1.342	97.496
24 hpi	Normoxia	PBS	548	114	498	48840	50000	1.096	0.228	0.996	97.68
24 hpi	Normoxia	PBS	828	79	494	48599	50000	1.656	0.158	0.988	97.198
24 hpi	Normoxia	PBS	582	97	526	48795	50000	1.164	0.194	1.052	97.59
24 hpi	Normoxia	PBS	875	138	595	48392	50000	1.75	0.276	1.19	96.784
24 hpi	Normoxia	PBS	1602	122	555	47721	50000	3.204	0.244	1.11	95.442
24 hpi	Normoxia	PBS	1318	102	506	48074	50000	2.636	0.204	1.012	96.148
24 hpi	Normoxia	PBS	1195	142	538	48125	50000	2.39	0.284	1.076	96.25
24 hpi	Normoxia	Asal	1017	77	540	48366	50000	2.034	0.154	1.08	96.732
24 hpi	Normoxia	Asal	838	113	496	48553	50000	1.676	0.226	0.992	97.106
24 hpi	Normoxia	Asal	610	33	469	48888	50000	1.22	0.066	0.938	97.776
24 hpi	Normoxia	Asal	815	212	536	48437	50000	1.63	0.424	1.072	96.874
24 hpi	Normoxia	Asal	675	309	655	48361	50000	1.35	0.618	1.31	96.722
24 hpi	Normoxia	Asal	868	128	444	48560	50000	1.736	0.256	0.888	97.12
24 hpi	Normoxia	Asal	675	131	493	48701	50000	1.35	0.262	0.986	97.402
24 hpi	Normoxia	Asal	950	203	573	48274	50000	1.9	0.406	1.146	96.548

## Sheet: Genes
Sampling	Treatment	Injection	camp (RQ)	ccl19b (RQ)	cox2 (RQ)	hampa (RQ)	il1b (RQ)	il8a (RQ)	saa5 (RQ)	strl5 (RQ)
Basal	Hypoxia	No	4.52934	4.45329	9.90521	4.30097	7.67629	7.214	2.73841	22.8409
Basal	Hypoxia	No	2.07608	3.06002	11.4409	5.72378	4.71937	3.04825	2.08641	3.97379
Basal	Hypoxia	No	4.77048	5.02188	7.67486	8.80213	9.57714	9.25153	4.93326	36.5099
Basal	Hypoxia	No	3.85081	5.8838	10.7511	5.95648	15.5573	6.90493	12.8861	25.1203
Basal	Hypoxia	No	4.49847	3.28758	1.81659	14.1799	2.6182	4.03361	3.33229	9.07576
Basal	Hypoxia	No	2.9025	3.04932	5.99002	6.01258	4.15876	2.84255	6.93622	12.0753
Basal	Hypoxia	No	4.22807	2.86369	9.00361	3.18541	7.92665	6.00771	7.47223	25.6783
Basal	Hypoxia	No	3.3757	4.13173	13.3458	5.56627	7.55924	4.12668	4.50087	35.7337
Basal	Normoxia	No	1.21375	1.82926	1.18274	3.00299	6.07369	1.30782	5.2711	2.29626
Basal	Normoxia	No	2.88669	2.87271	10.3848	5.37415	4.86876	3.09698	10.5951	5.25362
Basal	Normoxia	No	1.84947	2.35964	6.91974	4.48868	4.12295	1.73932	2.37254	3.15593
Basal	Normoxia	No	1.87911	1.59706	4.30312	3.20443	2.44304	1.60601	5.32414	1.4497
Basal	Normoxia	No	2.9584	3.57525	4.92214	3.35006	4.14096	3.12915	6.32073	7.52159
Basal	Normoxia	No	1.67892	1.63639	6.20345	1.63911	6.96252	1.85597	5.07122	4.01616
Basal	Normoxia	No	2.14167	2.44914	8.99294	2.24888	5.40559	1.34071	6.06482	2.82162
Basal	Normoxia	No	3.07808	3.2867	4.88865	2.73215	1	2.8201	2.93127	2.91542
6 hpi	Hypoxia	PBS	1.69017	1.65449	2.80701	1.60463	8.9674	2.3063	3.63058	6.71532
6 hpi	Hypoxia	PBS	2.046	3.28681	19.9074	3.10763	6.47784	4.18398	8.49382	7.40451
6 hpi	Hypoxia	PBS	2.22105	2.00292	9.97528	1.63021	6.08814	3.02817	3.20381	6.08567
6 hpi	Hypoxia	PBS	15.6234	5.29134	8.26358	11.9218	11.7028	19.9851	7.65119	30.3104
6 hpi	Hypoxia	PBS	2.62941	2.58034	7.22071	4.91369	5.2364	3.02713	5.721	2.27993
6 hpi	Hypoxia	PBS	1.45518	1.16682	5.61978	1.62018	4.75809	2.53139	2.77786	1
6 hpi	Hypoxia	PBS	2.31236	1.31769	7.1978	1	2.36185	1.34951	3.94654	2.92504
6 hpi	Hypoxia	PBS	2.31718	1.87264	17.6043	3.03036	8.37464	1.35834	2.1008	5.92325
6 hpi	Hypoxia	Asal	12.1451	2.76058	222.889	2.93893	76.9614	42.6935	6.35088	55.0825
6 hpi	Hypoxia	Asal	7.96627	2.1768	292.254	4.9898	76.9757	44.1358	5.58081	29.0932
6 hpi	Hypoxia	Asal	6.31492	2.24133	98.0128	2.1735	31.1701	18.1458	5.19398	8.93902
6 hpi	Hypoxia	Asal	3.92121	2.17368	66.8036	2.7855	22.0255	14.7812	6.15915	8.71131
6 hpi	Hypoxia	Asal	9.06219	1.67392	132.706	3.38929	60.0657	31.6228	14.309	31.2361
6 hpi	Hypoxia	Asal	3.80048	2.23817	80.8843	1.79641	35.0478	19.6801	4.96332	10.6299
6 hpi	Hypoxia	Asal	2.80968	2.23947	14.9499	1.64817	9.82121	3.8218	2.16143	15.5197
6 hpi	Hypoxia	Asal	8.14464	2.29762	133.343	2.67686	67.896	35.4628	5.09918	28.2162
6 hpi	Normoxia	PBS	1.50641	1.05184	7.26209	1.02498	4.66315	2.11796	3.74606	1.49479
6 hpi	Normoxia	PBS	1.23673	1.48343	3.88925	1.53734	2.59723	1.13082	3.19403	2.13652
6 hpi	Normoxia	PBS	2.36182	1.63176	5.47024	1.39768	4.68235	2.4401	2.00545	4.86255
6 hpi	Normoxia	PBS	2.97802	2.06299	7.02394	2.42324	2.48808	4.08181	6.49648	2.21215
6 hpi	Normoxia	PBS	1.54595	1.00369	4.28322	2.15834	4.58461	1.80876	1.86711	1.99473
6 hpi	Normoxia	PBS	2.22971	1.22322	2.48055	3.44197	5.79249	2.7763	1.39542	3.5462
6 hpi	Normoxia	PBS	1.5129	1.92916	4.22159	1.34873	1.18599	1.52822	1	4.16836
6 hpi	Normoxia	PBS	1.86969	2.70996	2.11626	20.6165	11.7457	5.98148	5.45696	8.18871
6 hpi	Normoxia	Asal	3.69201	2.5296	186.651	2.03966	58.8518	28.1835	6.52108	11.0242
6 hpi	Normoxia	Asal	7.34956	1.47033	298.866	2.22196	189.367	90.4522	21.9719	37.2766
6 hpi	Normoxia	Asal	3.82431	1.65242	179.607	3.22494	68.6526	42.6725	9.36004	10.0296
6 hpi	Normoxia	Asal	6.03108	1.77895	449.249	1.84612	138.628	96.0486	17.7923	27.0239
6 hpi	Normoxia	Asal	2.98897	1.04271	269.627	2.03903	95.2761	61.3954	10.6761	6.89378
6 hpi	Normoxia	Asal	7.58887	2.4136	272.236	2.19227	162.035	94.2512	19.3935	32.399
6 hpi	Normoxia	Asal	11.7239	2.33761	132.945	2.11622	137.067	52.4148	20.0456	41.0802
24 hpi	Hypoxia	PBS	4.94422	1.47778	50.507	2.419	7.40971	1	4.60972	4.00844
24 hpi	Hypoxia	PBS	2.48537	1.46302	12.6754	4.81442	11.2385	1.23487	3.05045	15.0107
24 hpi	Hypoxia	PBS	2.75488	1.30753	5.35137	1.50975	12.0014	2.39125	1.70888	16.7587
24 hpi	Hypoxia	PBS	1.31618	1	3.75671	1.58595	5.63196	2.19678	1.68127	3.6656
24 hpi	Hypoxia	PBS	14.4575	1.18349	8.17116	7.54936	5.06657	1.32361	6.53359	7.09813
24 hpi	Hypoxia	PBS	6.04373	1.05119	19.7991	5.35435	4.82143	1.34156	1.68422	2.72219
24 hpi	Hypoxia	PBS	7.58835	2.71381	14.6419	9.41046	12.4576	2.91944	6.91883	8.69836
24 hpi	Hypoxia	Asal	97.8312	14.7733	23.315	162.952	16.1164	3.89032	29.1275	76.2311
24 hpi	Hypoxia	Asal	172.063	19.189	72.3053	443.202	43.6669	7.52167	87.6898	93.24
24 hpi	Hypoxia	Asal	86.6927	12.9471	61.4784	488.396	53.9092	7.14813	94.9602	59.5965
24 hpi	Hypoxia	Asal	292.076	19.6012	98.6239	605.894	34.585	7.96379	74.134	121.326
24 hpi	Hypoxia	Asal	191.583	18.4956	98.7718	529.072	41.2369	12.2268	95.2565	94.4696
24 hpi	Hypoxia	Asal	332.572	13.45	169.292	453.375	42.7566	7.75032	167.988	63.4046
24 hpi	Normoxia	PBS	11.4871	1.81827	3.52427	2.61765	3.11529	2.12056	12.3729	4.0014
24 hpi	Normoxia	PBS	1	1.34674	3.45766	5.56461	4.84873	1.17923	2.45125	1.28543
24 hpi	Normoxia	PBS	1.96914	1.26566	1.80341	2.9186	4.04418	1.62608	2.44988	1.28946
24 hpi	Normoxia	PBS	1.62562	1.47754	4.04189	4.87459	1.04135	1.7032	5.70518	2.39477
24 hpi	Normoxia	PBS	4.10647	1.52616	5.47695	8.86347	4.08222	1.24214	4.85061	2.22856
24 hpi	Normoxia	PBS	2.51989	2.75582	4.73223	3.41019	5.62268	2.14318	1.12585	9.67503
24 hpi	Normoxia	PBS	1.94342	1.51543	4.23283	8.2147	4.2028	3.02566	1.95432	5.94134
24 hpi	Normoxia	PBS	2.03427	2.1089	2.80098	3.21791	8.68444	1.70365	3.39531	1.7692
24 hpi	Normoxia	Asal	471.384	41.1843	331.758	1185.37	51.9505	22.4565	467.24	178.249
24 hpi	Normoxia	Asal	434.979	48.3871	374.304	1572.98	87.5699	27.8174	579.255	170.588
24 hpi	Normoxia	Asal	256.102	28.0583	86.1842	538.794	119.62	8.47496	111.241	134.761
24 hpi	Normoxia	Asal	195.974	5.28448	72.109	204.016	20.4451	3.99855	133.067	26.9864
24 hpi	Normoxia	Asal	205.709	13.061	134.693	370.965	61.9219	9.19032	202.833	79.8689
24 hpi	Normoxia	Asal	419.228	27.0841	166.562	640.605	58.688	9.5009	373.943	95.7728
24 hpi	Normoxia	Asal	227.551	25.6565	160.673	529.823	76.6677	11.0411	169.978	111.679

## Sheet: Adaptative immunity
Sampling	Treatment	Injection	IgM (mg/mL)
Basal	Hypoxia	No	12.1
Basal	Hypoxia	No	26.1
Basal	Hypoxia	No	1.9
Basal	Hypoxia	No	17
Basal	Hypoxia	No	19.9
Basal	Hypoxia	No	20.7
Basal	Hypoxia	No	1.7
Basal	Normoxia	No	18.7
Basal	Normoxia	No	4.6
Basal	Normoxia	No	12.5
Basal	Normoxia	No	3.5
Basal	Normoxia	No	34
Basal	Normoxia	No	2
Basal	Normoxia	No	21.8
Basal	Normoxia	No	12.6
8 wpi	Hypoxia	PBS	19.6
8 wpi	Hypoxia	PBS	23.2
8 wpi	Hypoxia	PBS	3
8 wpi	Hypoxia	PBS	17.7
8 wpi	Hypoxia	PBS	9
8 wpi	Hypoxia	PBS	13.7
8 wpi	Normoxia	PBS	20.6
8 wpi	Normoxia	PBS	19.4
8 wpi	Normoxia	PBS	28.5
8 wpi	Normoxia	PBS	19.4
8 wpi	Normoxia	PBS	19.8
8 wpi	Normoxia	PBS	24.5
8 wpi	Normoxia	PBS	26
8 wpi	Normoxia	PBS	18
8 wpi	Hypoxia	Asal	13.9
8 wpi	Hypoxia	Asal	23.4
8 wpi	Hypoxia	Asal	21.7
8 wpi	Hypoxia	Asal	5.4
8 wpi	Hypoxia	Asal	7.1
8 wpi	Hypoxia	Asal	14.4
8 wpi	Hypoxia	Asal	10.7
8 wpi	Hypoxia	Asal	29.9
8 wpi	Normoxia	Asal	20.2
8 wpi	Normoxia	Asal	17
8 wpi	Normoxia	Asal	24.4
8 wpi	Normoxia	Asal	19.5
8 wpi	Normoxia	Asal	16.3
8 wpi	Normoxia	Asal	23.4
8 wpi	Normoxia	Asal	17
8 wpi	Normoxia	Asal	23
8 wpi	Normoxia	Asal	32.2
8 wpi	Normoxia	Asal	32.2
